# Supplementary material for: Are They the Same for All People? Nurses’ Knowledge about the Basic Human Needs of People with Disabilities
Source: Behav Sci (Basel). 2023 Jan 12;13(1):68. doi: 10.3390/bs13010068 (PMC9854844; doi:10.3390/bs13010068)
Supplement: Supplementary file 1 [file behavsci-13-00068-s001.zip]

Archive with 1 entries (1 files):
- behavsci-2106982-supplementary.pdf
